# Supplementary material for: Anticancer Potential of Thieno[2,3-d]pyrimidine Derivatives in Oral Carcinoma Models
Source: Molecules. 2026 Jan 23;31(3):397. doi: 10.3390/molecules31030397 (PMC12899554; doi:10.3390/molecules31030397)
Supplement: Supplementary file 1 [file molecules-31-00397-s001.zip]

Archive with 1 entries (1 files):
- molecules-4080199-supplementary.pdf
